# Supplementary material for: In-Hospital Formula Feeding Hindered Exclusive Breastfeeding: Breastfeeding Self-Efficacy as a Mediating Factor
Source: Nutrients. 2023 Dec 12;15(24):5074. doi: 10.3390/nu15245074 (PMC10746093; doi:10.3390/nu15245074)
Supplement: Supplementary file 1 [file nutrients-15-05074-s001.zip]

Archive with 1 entries (1 files):
- nutrients-2733364-supplementary.pdf
